# Supplementary material for: Environmentally Safe Photodynamic Control of Aedes aegypti Using Sunlight-Activated Synthetic Curcumin: Photodegradation, Aquatic Ecotoxicity, and Field Trial
Source: Molecules. 2022 Sep 4;27(17):5699. doi: 10.3390/molecules27175699 (PMC9457702; doi:10.3390/molecules27175699)
Supplement: Supplementary file 1 [file molecules-27-05699-s001.zip]

Archive with 1 entries (1 files):
- molecules-1837555-supplementary.pdf
